# Supplementary material for: Comparative analyses of chloroplast genomes in Geum species: insights into genome characteristics, phylogenomic implications, and adaptive evolution
Source: Front Plant Sci. 2025 Dec 4;16:1713809. doi: 10.3389/fpls.2025.1713809 (PMC12809601; doi:10.3389/fpls.2025.1713809)
Supplement: Supplementary file 1 [file DataSheet1.zip]

Archive with 24 entries (23 files):
- Supplementary Material/
- Supplementary Material/Captions for the Supplementary Material files.docx
- Supplementary Material/Figure S1.jpg
- Supplementary Material/Figure S10.jpg
- Supplementary Material/Figure S11.jpg
- Supplementary Material/Figure S12.jpg
- Supplementary Material/Figure S13.jpg
- Supplementary Material/Figure S14.jpg
- Supplementary Material/Figure S15.jpg
- Supplementary Material/Figure S16.jpg
- Supplementary Material/Figure S17.jpg
- Supplementary Material/Figure S18.jpg
- Supplementary Material/Figure S2.pdf
- Supplementary Material/Figure S3.jpg
- Supplementary Material/Figure S4.jpg
- Supplementary Material/Figure S5.jpg
- Supplementary Material/Figure S6.jpg
- Supplementary Material/Figure S7.jpg
- Supplementary Material/Figure S8.jpg
- Supplementary Material/Figure S9.jpg
- Supplementary Material/Table S1.doc
- Supplementary Material/Table S2.docx
- Supplementary Material/Table S3.xlsx
- Supplementary Material/Table S4.docx
