# Supplementary material for: Comparative analyses of chloroplast genomes in Geum species: insights into genome characteristics, phylogenomic implications, and adaptive evolution
Source: Front Plant Sci. 2025 Dec 4;16:1713809. doi: 10.3389/fpls.2025.1713809 (PMC12809601; doi:10.3389/fpls.2025.1713809)
Supplement: Supplementary file 1 [file DataSheet1.zip › Supplementary Material/Table S3.xlsx]

## Sheet: Table S3
Table S3. The nucleotide diversity (Pi) values of 264 homologous loci in 28 Geum chloroplast genomes.
Order	Region	Length (bp)	Aligned length (bp)	Nucleotide diversity (Pi)	Located region
1	trnH-GUG	74	74	0.000965251	LSC
2	trnH-GUG-psbA	180-278	359	0.0448705	LSC
3	psbA	1062	1062	0.00389103	LSC
4	psbA-trnK-UUU	261-284	284	0.0170691	LSC
5	3′-trnK-UUU	35	35	0	LSC
6	3′-trnK-UUU-matK	306-409	483	0.0438452	LSC
7	matK	1503-1512	1512	0.00961569	LSC
8	matK-5′-trnK-UUU	731-745	764	0.0134961	LSC
9	5′-trnK-UUU	37	37	0	LSC
10	5′-trnK-UUU-rps16	1017-1134	1261	0.0291382	LSC
11	rps16 exon2	215	215	0.00162422	LSC
12	rps16 intron	880-919	985	0.0121693	LSC
13	rps16 exon1	40	40	0	LSC
14	rps16-trnQ-UUG	821-929	1083	0.0278577	LSC
15	trnQ-UUG	72	72	0	LSC
16	trnQ-UUG-psbK	413-427	427	0.0126638	LSC
17	psbK	186	186	0.000768049	LSC
18	psbK-psbI	231-241	247	0.023913	LSC
19	psbI	111	111	0.00252634	LSC
20	psbI-trnS-GCU	162-171	177	0.0320911	LSC
21	trnS-GCU	88	88	0	LSC
22	trnS-GCU-trnG-UCC	577-643	664	0.0243716	LSC
23	5′-trnG-UCC	23	23	0	LSC
24	trnG-UCC intron	725-743	750	0.00964293	LSC
25	3′-trnG-UCC	48	48	0	LSC
26	trnG-UCC-trnR-UCU	153-177	182	0.0279766	LSC
27	trnR-UCU	72	72	0.000992063	LSC
28	trnR-UCU-atpA	601-692	840	0.035156	LSC
29	atpA	1524	1524	0.00389882	LSC
30	atpA-atpF	52-54	54	0	LSC
31	atpF	555	555	0.00566281	LSC
32	atpF-atpH	473-533	582	0.0232184	LSC
33	atpH	246	246	0.00552759	LSC
34	atpH-atpI	675-694	701	0.0102562	LSC
35	atpI	744	744	0.00104184	LSC
36	atpI-rps2	238-251	254	0.016829	LSC
37	rps2	711	711	0.00575239	LSC
38	rps2-rpoC2	217-232	246	0.0186287	LSC
39	rpoC2	4137-4161	4167	0.00767458	LSC
40	rpoC2-rpoC1	177-182	182	0.00158431	LSC
41	rpoC1 exon2	1605	1605	0.003946	LSC
42	rpoC1 intron	725-743	744	0.00623294	LSC
43	rpoC1 exon1	432	432	0.000496032	LSC
44	rpoC1-rpoB	31	31	0.00230415	LSC
45	rpoB	3213	3213	0.0054318	LSC
46	rpoB-trnC-GCA	1186-1268	1293	0.0124944	LSC
47	trnC-GCA	71	71	0	LSC
48	trnC-GCA-petN	357-386	397	0.0290338	LSC
49	petN	90	90	0	LSC
50	petN-psbM	1213-1261	1366	0.0200633	LSC
51	psbM	105	105	0.00398085	LSC
52	psbM-trnD-GUC	877-1054	1123	0.0152022	LSC
53	trnD-GUC	74	74	0	LSC
54	trnD-GUC-trnY-GUA	441-480	506	0.0257783	LSC
55	trnY-GUA	84	84	0	LSC
56	trnY-GUA-trnE-UUC	59-64	64	0.00242131	LSC
57	trnE-UUC	73	73	0	LSC
58	trnE-UUC-trnT-GGU	505-526	534	0.00954271	LSC
59	trnT-GGU	72	72	0	LSC
60	trnT-GGU-psbD	1204-1261	1367	0.0175005	LSC
61	psbD	1062	1062	0.00268536	LSC
62	psbC	1422	1422	0.00394593	LSC
63	psbC-trnS-UGA	230-252	259	0.0320843	LSC
64	trnS-UGA	93	93	0	LSC
65	trnS-UGA-psbZ	371-389	398	0.0105676	LSC
66	psbZ	189	189	0.00180566	LSC
67	psbZ-trnG-GCC	413-558	651	0.0411819	LSC
68	trnG-GCC	71	71	0.00279455	LSC
69	trnG-GCC-trnfM-CAU	172-195	211	0.0137629	LSC
70	trnfM-CAU	74	74	0	LSC
71	trnfM-CAU-rps14	168	168	0.0169911	LSC
72	rps14	303	303	0.00585852	LSC
73	rps14-psaB	126-134	134	0.00999412	LSC
74	psaB	2205	2205	0.00457354	LSC
75	psaB-psaA	25	25	0	LSC
76	psaA	2253	2253	0.00471212	LSC
77	psaA-ycf3	719-783	835	0.00998059	LSC
78	ycf3 exon3	153	153	0.00980392	LSC
79	ycf3 intron2	753-828	830	0.00659092	LSC
80	ycf3 exon2	230	230	0.00152979	LSC
81	ycf3 intron1	706-729	734	0.00447787	LSC
82	ycf3 exon1	124	124	0.00262417	LSC
83	ycf3-trnS-GGA	497-627	652	0.0170184	LSC
84	trnS-GGA	87	87	0.00592957	LSC
85	trnS-GGA-rps4	295-304	311	0.0170747	LSC
86	rps4	606	606	0.0039115	LSC
87	rps4-trnT-UGU	413-501	545	0.0239148	LSC
88	trnT-UGU	73	73	0	LSC
89	trnT-UGU-trnL-UAA	685-725	766	0.0197997	LSC
90	5′-trnL-UAA	35	35	0	LSC
91	trnL-UAA intron	546-554	568	0.0119782	LSC
92	3′-trnL-UAA	50	50	0	LSC
93	trnLUAA-trnF-GAA	384-421	459	0.0185621	LSC
94	trnF-GAA	73	73	0	LSC
95	trnF-GAA-ndhJ	422-613	641	0.0128051	LSC
96	ndhJ	477	477	0.00855767	LSC
97	ndhJ-ndhK	105-118	119	0.00791131	LSC
98	ndhK	681	681	0.00431594	LSC
99	ndhK-ndhC	45	45	0	LSC
100	ndhC	363	363	0.00644249	LSC
101	ndhC-trnV-UAC	622-690	795	0.0221784	LSC
102	3′-trnV-UAC	35	35	0	LSC
103	trnV-UAC intron	576-588	591	0.00888889	LSC
104	5′-trnV-UAC	39	39	0	LSC
105	trnV-UAC-trnM-CAU	186-193	193	0.0129004	LSC
106	trnM-CAU	73	73	0.00706675	LSC
107	trnM-CAU-atpE	172-180	181	0.0162422	LSC
108	atpE	402	402	0.00417884	LSC
109	atpE-atpB	22	22	0.00901876	LSC
110	atpB	1479	1479	0.00566842	LSC
111	atpB-rbcL	665-844	915	0.00708588	LSC
112	rbcL	1428	1428	0.00869422	LSC
113	rbcL-accD	625-670	706	0.0173329	LSC
114	accD	1446-1458	1458	0.00971847	LSC
115	accD-psaI	436-514	608	0.0206528	LSC
116	psaI	114	114	0.00174046	LSC
117	psaI-ycf4	424-514	525	0.0156416	LSC
118	ycf4	555	555	0.00729777	LSC
119	ycf4-cemA	438-463	490	0.0154033	LSC
120	cemA	690	690	0.00885285	LSC
121	cemA-petA	207-213	213	0.0125374	LSC
122	petA	963-1014	1014	0.00573055	LSC
123	petA-psbJ	909-1211	1340	0.0311223	LSC
124	psbJ	123	123	0.00933454	LSC
125	psbJ-psbL	149-161	174	0.00616024	LSC
126	psbL	117	117	0.00501967	LSC
127	psbL-psbF	22	22	0	LSC
128	psbF	120	120	0.00350529	LSC
129	psbF-psbE	9	9	0	LSC
130	psbE	252	252	0.00204712	LSC
131	psbE-petL	1192-1233	1281	0.0145165	LSC
132	petL	96	96	0.00292108	LSC
133	petL-petG	160-211	235	0.0111111	LSC
134	petG	114	114	0.00120672	LSC
135	petG-trnW-CCA	116-123	123	0.00750319	LSC
136	trnW-CCA	74	74	0	LSC
137	trnW-CCA-trnP-UGG	135-169	191	0.0137691	LSC
138	trnP-UGG	74	74	0	LSC
139	trnP-UGG-psaJ	399-429	461	0.0213476	LSC
140	psaJ	135	135	0	LSC
141	psaJ-rpl33	448-477	509	0.0197701	LSC
142	rpl33	201	201	0.0106478	LSC
143	rpl33-rps18	185-204	209	0.00869449	LSC
144	rps18	306-312	312	0.0083342	LSC
145	rps18-rpl20	275-292	292	0.0174204	LSC
146	rpl20	354	354	0.00811586	LSC
147	rpl20-3′-rps12	752-773	787	0.0109127	LSC
148	rps12 exon3	114	114	0.00241344	LSC
149	3′-rps12-clpP	156-166	169	0.0243974	LSC
150	clpP exon3	228	228	0.00606841	LSC
151	clpP intron2	681-701	717	0.0107337	LSC
152	clpP exon2	292	292	0.00312568	LSC
153	clpP intron1	827-850	859	0.0136008	LSC
154	clpP exon1	71	71	0.00193755	LSC
155	clpP-psbB	444-473	480	0.00735549	LSC
156	psbB	1527	1527	0.0055093	LSC
157	psbB-psbT	157-191	197	0.00541048	LSC
158	psbT	102	102	0.00920739	LSC
159	psbT-psbN	79-88	88	0.0202264	LSC
160	psbN	132	132	0.00833734	LSC
161	psbN-psbH	118-125	125	0.00524617	LSC
162	psbH	219	219	0.0060762	LSC
163	psbH-petB	115-120	120	0.00859203	LSC
164	petB exon1	6	6	0	LSC
165	petB intron	761-792	809	0.0115845	LSC
166	petB exon2	642	642	0.00419901	LSC
167	petB-petD	187-202	205	0.00913638	LSC
168	petD exon1	8	8	0	LSC
169	petD intron	706-730	733	0.00985028	LSC
170	petD exon2	475	475	0.00681147	LSC
171	petD-rpoA	185-224	245	0.00628307	LSC
172	rpoA	990-996	996	0.00936348	LSC
173	rpoA-rps11	59	59	0	LSC
174	rps11	417-426	426	0.005678	LSC
175	rps1rpl36	152-161	161	0.00461223	LSC
176	rpl36	114	114	0.00183329	LSC
177	rpl36-rps8	567-610	639	0.01923	LSC
178	rps8	405-411	411	0.00672807	LSC
179	rps8-rpl14	213-256	265	0.0184418	LSC
180	rpl14	369	369	0.00749201	LSC
181	rpl14-rpl16	148-159	164	0.0432585	LSC
182	rpl16 exon2	402	402	0.0073903	LSC
183	rpl16 intron	1027-1096	1172	0.0161167	LSC
184	rpl16 exon1	9	9	0	LSC
185	rpl16-rps3	106-132	139	0.00948388	LSC
186	rps3	657	657	0.0115766	LSC
187	rps3-rpl22	120-131	145	0.0266755	LSC
188	rpl22	429-465	465	0.011766	LSC
189	rpl22-rps19	91-110	116	0.0304378	LSC
190	rps19	279	279	0.013218	LSC
191	rps19-rpl2	56-75	75	0.0153239	LSC/IR
192	rpl2 exon2	434	434	0.000164582	IR
193	rpl2 intron	666-672	672	0.000381334	IR
194	rpl2 exon1	391	391	0	IR
195	rpl2-rpl23	18	18	0	IR
196	rpl23	282	282	0.00300199	IR
197	rpl23-trnI-CAU	165-172	172	0.00460157	IR
198	trnI-CAU	74	74	0	IR
199	trnI-CAU-ycf2	88	88	0.00481	IR
200	ycf2	6840-6870	6885	0.000808962	IR
201	ycf2-trnL-CAA	454-961	971	0.01321	IR
202	trnL-CAA	81	81	0	IR
203	trnL-CAA-ndhB	507-514	514	0.00681987	IR
204	ndhB exon2	756	756	0.00101831	IR
205	ndhB intron	680	680	0.00139278	IR
206	ndhB exon1	777	777	0.00072181	IR
207	ndhB-rps7	321	321	0.00217574	IR
208	rps7	468	468	0.00128883	IR
209	rps7-3′-rps12	52	52	0	IR
210	rps12 exon2	26	26	0	IR
211	rps12 intron1	548	548	0	IR
212	rps12 exon1	232	232	0	IR
213	rps12-trnV-GAC	1697-1746	1782	0.00231262	IR
214	trnV-GAC	72	72	0	IR
215	trnV-GAC-rrn16	227	227	0	IR
216	rrn16	1491	1491	4.79065e-05	IR
217	rrn16-trnI-GAU	298	298	0.00527325	IR
218	5′-trnI-GAU	37	37	0	IR
219	trnI-GAU intron	952	952	0.000486306	IR
220	3′-trnI-GAU	35	35	0	IR
221	trnI-GAU-trnA-UGC	64	64	0.00111607	IR
222	5′-trnA-UGC	38	38	0	IR
223	trnA-UGC intron	806-815	815	0.000259299	IR
224	3′-trnA-UGC	35	35	0	IR
225	trnA-UGC-rrn23	163-171	171	0.00292141	IR
226	rrn23	2809	2809	0.000174232	IR
227	rrn23-rrn4.5	98	98	0	IR
228	rrn4.5	103	103	0.00192634	IR
229	rrn4.5-rrn5	216-248	248	0	IR
230	rrn5	121	121	0	IR
231	rrn5-trnR-ACG	248-265	272	0.00197074	IR
232	trnR-ACG	74	74	0	IR
233	trnR-ACG-trnN-GUU	470-486	496	0.00515268	IR
234	trnN-GUU	72	72	0	IR
235	trnN-GUU-ψycf1	327	327	0.000420692	IR
236	ψycf1	1128-1479	1496	0.00812052	IR/SSC
237	ψycf1-ndhF	5-78	94	0	SSC
238	ndhF	2238-2280	2286	0.0147843	SSC
239	ndhF-rpl32	884-1109	1264	0.0244491	SSC
240	rpl32	159-165	165	0.0113307	SSC
241	rpl32-trnL-UAG	570-630	679	0.024509	SSC
242	trnL-UAG	80	80	0	SSC
243	trnL-UAG-ccsA	99-105	105	0.0168885	SSC
244	ccsA	972	972	0.00565571	SSC
245	ccsA-ndhD	255-279	297	0.0337483	SSC
246	ndhD	1503-1509	1509	0.00773585	SSC
247	ndhD-psaC	125	125	0.00992593	SSC
248	psaC	246	246	0.00628038	SSC
249	psaC-ndhE	252-298	298	0.0140359	SSC
250	ndhE	306	306	0.00253311	SSC
251	ndhE-ndhG	222-242	242	0.0166714	SSC
252	ndhG	531	531	0.0060433	SSC
253	ndhG-ndhI	350-391	397	0.0135374	SSC
254	ndhI	480-507	507	0.00529652	SSC
255	ndhI-ndhA	71-75	75	0.0129294	SSC
256	ndhA exon2	539	539	0.00670947	SSC
257	ndhA intron	1170-1231	1315	0.0118722	SSC
258	ndhA exon1	553	553	0.00874499	SSC
259	ndhA-ndhH	1	1	0	SSC
260	ndhH	1182	1182	0.0087512	SSC
261	ndhH-rps15	102	102	0.00399419	SSC
262	rps15	273	273	0.00551389	SSC
263	rps15-ycf1	373-425	434	0.0193216	SSC
264	ycf1	5613-5658	5697	0.0143055	SSC/IR
